# Supplementary material for: Variations in echolocation click characteristics of finless porpoise in response to day/night and absence/presence of vessel noise
Source: PLoS One. 2023 Aug 4;18(8):e0288513. doi: 10.1371/journal.pone.0288513 (PMC10403093; doi:10.1371/journal.pone.0288513)
Supplement: S1 Dataset — (XLSX) [file pone.0288513.s001.xlsx]

## Sheet: StS_Analysisdata_20220323_2
Number	Date	ASL	Peak frequency	Center frequency	BW_3dB	click duration	ICI	Number of clicks per train	range	water temperature	synthetic flow velocity	noise level	Day(1) or Night (0)	vessel noise (presence:1; absence:0)	SNR	TL	Salinity
1	2021-07-20 05:54:00	185.268	129.803	133.417	11.9	107.639	86.01	14	34.94	22.273	1.97	116.728	1	0	27.2193	32.5448	30.51
2	2021-07-22 12:09:00	172.479	122.553	128.002	18.9	74.6528	28.405	49	12.98	23.299	8.02	118.823	1	1	22.814	22.8598	30.51
3	2021-07-22 12:22:00	170.537	142.452	140.895	7.9	81.5972	50.8995	51	12.03	23.275	4.38	117.484	1	1	24.3402	22.2248	30.51
4	2021-07-22 12:23:00	180.207	127.059	134.618	22.8	79.8611	61.8045	7	14.64	23.301	8.08	117.484	1	1	28.447	24.0245	30.51
5	2021-07-22 12:34:00	184.808	139.886	135.114	14.2	88.5417	40.435	71	42.06	23.292	1.11	115.9	1	1	26.6184	34.5369	30.51
6	2021-07-22 14:46:00	176.242	136.678	132.357	14.3	86.8055	85.575	10	29.75	22.89	7.55	116.728	1	0	23.9144	30.8886	30.51
7	2021-07-23 06:24:00	175.958	129.103	132.741	13	93.75	76.33	11	36.13	24.798	3.98	115.9	1	0	22.061	32.8892	30.51
8	2021-07-23 09:13:00	170.012	133.714	137.284	13.5	88.5417	42.635	49	16.87	23.299	12.68	116.728	1	1	30.0933	25.3845	30.51
9	2021-08-12 16:07:00	165.132	131.657	129.736	14.9	57.2917	23.704	32	10.32	24.161	2.07	116.728	1	1	25.9014	20.7701	31.61
10	2021-08-12 16:07:00	173.421	126.439	131.034	19.6	60.7639	31.989	54	23.63	24.161	2.07	116.728	1	1	28.5798	28.6208	31.61
11	2021-08-12 16:07:00	173.266	126.439	131.034	19.6	59.0278	40.0855	38	23.26	24.161	2.07	116.728	1	1	26.9537	28.4657	31.61
12	2021-08-12 16:07:00	177.142	133.953	131.203	16.1	69.4445	7.5945	30	27.93	24.161	2.07	116.728	1	1	24.8758	30.2848	31.61
13	2021-08-12 16:07:00	178.237	126.439	131.428	19.8	64.2361	24.3745	63	27.93	24.161	2.07	116.728	1	1	24.8574	30.2877	31.61
14	2021-08-13 19:45:00	177.233	126.439	131.525	32.9	60.7639	51.043	23	28.49	24.338	9.29	116.728	0	1	28.0891	30.4888	31.61
15	2021-08-16 01:19:00	178.885	133.953	136.783	17.1	62.5	80.2845	12	23	24.552	0.88	115.9	0	0	25.2302	28.4183	31.61
16	2021-08-16 06:59:00	180.248	138.24	136.154	12.6	79.8611	33.26	18	14.25	24.165	5.15	115.9	1	1	30.6795	23.8052	31.61
17	2021-08-16 06:59:00	172.768	144	138.044	15.1	98.9588	70.59	18	11.22	24.165	5.15	115.9	1	1	29.4698	21.5837	31.61
18	2021-08-16 07:35:00	183.277	141.283	135.472	13.9	85.0695	57	21	38.95	24.224	4.6	115.9	1	0	26.2796	33.7902	31.61
19	2021-08-16 11:40:00	169.517	130.415	134.349	14.7	85.0695	32.69	16	18.75	23.89	1.78	115.9	1	0	28.8953	26.403	31.61
20	2021-08-16 11:40:00	171.487	135	134.652	7.2	105.903	68.482	22	20.8	23.89	1.78	115.9	1	0	30.8813	27.4102	31.61
21	2021-08-16 18:07:00	189.098	120.558	126.405	20	67.7084	33.506	16	56.25	24.284	10.79	115.9	0	0	31.2415	37.6181	31.61
22	2021-08-16 18:07:00	192.585	129.6	129.859	14.1	59.0278	24.2865	22	28.93	24.284	10.79	115.9	0	0	51.7648	30.6204	31.61
23	2021-08-16 18:07:00	189.317	139.034	133.659	14.3	74.6528	72.72	68	28.93	24.284	10.79	115.9	0	0	30.1301	30.6729	31.61
24	2021-08-16 18:07:00	185.237	126.439	133.808	25.2	60.7639	33.11	71	28.93	24.284	10.79	115.9	0	0	29.7902	30.6749	31.61
25	2021-08-16 18:07:00	182.053	120.558	126.405	20	67.7084	33.506	16	28.93	24.284	10.79	115.9	0	0	37.9305	30.5722	31.61
26	2021-08-16 18:09:00	179.84	126.439	132.313	18.9	65.9722	32.46	30	12.79	24.28	3.62	115.9	1	0	28.8099	22.7685	31.61
27	2021-08-16 18:09:00	191.585	126.439	130.672	19.9	60.7639	17.605	8	12.79	24.28	3.62	115.9	1	0	35.6315	22.7584	31.61
28	2021-08-16 18:09:00	188.758	137.143	129.953	19	64.2361	34.209	18	12.79	24.28	3.62	115.9	1	0	27.8453	22.754	31.61
29	2021-08-16 18:09:00	196.021	130.909	130.649	16.2	60.7638	31.0925	11	12.79	24.28	3.62	115.9	1	0	44.1499	22.7583	31.61
30	2021-08-16 18:09:00	187.337	140.488	135.405	16.3	65.9722	30.775	7	21.53	24.28	3.62	115.9	1	0	29.6947	27.7547	31.61
31	2021-08-16 18:09:00	180.911	128	132.659	16	83.3333	42.026	14	21.53	24.28	3.62	115.9	1	0	37.7661	27.7267	31.61
32	2021-08-17 01:37:00	172.342	128	128.375	15.2	59.0278	15.355	55	31.66	24.28	3.62	115.9	0	0	28.3901	31.5126	31.61
33	2021-08-17 01:39:00	189.722	141.283	137.159	14.5	81.5972	47.075	51	37.52	23.688	6.11	115.9	0	0	28.4992	33.4202	31.61
34	2021-08-17 02:42:00	172.798	122.553	128.818	18.5	76.3889	38.975	40	16.88	23.831	5.7	115.9	0	0	35.0059	25.3524	31.61
35	2021-08-17 02:42:00	167.613	136.678	136.181	8.7	92.0139	28.825	40	16.88	23.831	5.7	115.9	0	0	29.3772	25.4106	31.61
36	2021-08-17 04:57:00	198.249	133.953	133.442	14.9	67.7084	37.863	12	16.3	23.12	0.8	115.9	0	0	66.0193	25.0553	31.61
37	2021-08-17 23:11:00	166.463	137.143	132.492	19.5	65.9723	34.5412	17	20.16	23.794	6.04	115.9	0	0	36.884	27.086	31.61
38	2021-08-18 00:15:00	169.335	134.4	138.69	27.1	45.1389	32.606	27	21.08	23.811	7.95	115.9	0	0	31.5553	27.5797	31.61
39	2021-09-01 13:14:00	180.427	136.145	131.209	15.9	83.3334	34.9665	19	34.44	28.357	3.16	115.9	1	0	35.3334	32.2675	29.18
40	2021-09-02 14:21:00	168.438	129.695	135.038	19.8	81.5972	35.685	30	11.37	28.256	14.3	118.179	1	1	32.9069	21.6409	29.18
41	2021-09-02 14:21:00	174.555	134.809	132.023	15.5	72.9167	39.385	39	11.37	28.256	14.3	118.179	1	1	41.3191	21.624	29.18
42	2021-09-02 14:27:00	177.307	132.923	127.023	19.6	57.2917	26.7465	9	48.17	28.259	3.84	115.9	1	0	31.4146	35.6921	29.18
43	2021-09-02 14:27:00	173.696	126.439	131.86	20.3	62.5	12.105	68	48.17	28.259	3.84	115.9	1	0	38.3183	35.8066	29.18
44	2021-09-02 14:35:00	169.389	128	130.63	16.8	69.4445	23.5935	42	14.78	28.211	6.29	115.9	1	1	31.1261	24.0448	29.18
45	2021-09-02 14:35:00	164.672	131.657	131.964	15.8	57.2917	31.885	68	14.78	28.211	6.29	115.9	1	1	27.4228	24.0544	29.18
46	2021-09-02 14:49:00	180.161	141.283	135.787	15.2	85.0695	72.86	33	24.01	28.333	7.16	115.9	1	0	36.0179	28.7252	29.18
47	2021-09-02 19:49:00	190.342	137.143	131.338	16.6	64.2361	32.9335	9	21.72	28.333	7.16	115.9	0	0	57.0511	27.7003	29.18
48	2021-09-02 19:49:00	178.67	137.739	132.493	16.5	74.6528	80.5365	8	55.4	28.33	7.16	115.9	0	0	32.199	37.3579	29.18
49	2021-09-03 06:54:00	176.743	132.923	127.569	21	62.5	28.406	26	52.97	27.519	5.95	116.728	1	0	25.7759	36.7491	29.18
50	2021-09-04 10:34:00	179.424	134.809	138.492	16.9	69.4445	38.29	17	14.02	26.07	7.65	115.9	1	1	32.0492	23.614	29.18
51	2021-09-04 18:38:00	166.116	140.488	133.117	20.2	62.5	13.02	34	16.32	25.646	1.76	115.9	0	0	33.9358	25.0051	29.18
52	2021-09-04 20:26:00	166.871	137.143	131.158	20.3	60.7639	23.2335	37	25.23	26.024	5	115.9	0	1	29.1834	29.1738	29.18
53	2021-09-04 20:26:00	170.297	132.923	137.197	19.7	62.5	46.0745	25	25.23	26.024	5	115.9	0	1	28.2265	29.2448	29.18
54	2021-09-04 22:20:00	173.05	136.421	135.348	18.1	60.7639	42.799	19	16.04	25.534	0.96	116.728	0	1	34.6415	24.8584	29.18
55	2021-09-05 04:57:00	173.172	133.953	135.839	22.4	59.0278	32.544	12	20.94	25.424	3.41	115.9	0	0	32.9374	27.4091	29.18
56	2021-09-05 04:57:00	173.766	132.923	135.147	18.1	57.2917	29.129	16	20.94	25.424	3.41	115.9	0	0	31.23	27.4023	29.18
57	2021-09-05 13:30:00	178.88	135.111	133.042	10.7	116.32	73.9235	10	18.07	25.965	14	115.9	1	0	36.1949	25.968	29.18
58	2021-09-05 13:30:00	181.688	139.034	134.165	14.1	88.5417	42.27	41	18.07	25.965	14	115.9	1	0	37.2502	25.9773	29.18
59	2021-09-05 17:06:00	189.06	129.6	134.36	20.5	59.0278	23.036	31	32.63	25.841	4.39	115.9	1	1	32.9899	31.7893	29.18
60	2021-09-05 18:47:00	188.444	140.488	134.171	18.8	64.2361	24.6305	13	46.05	25.717	5.04	115.9	0	0	33.8261	35.4021	29.18
61	2022-06-11 03:16:00	169.245	132.11	136.11	26.18	64.2361	26.45	12	8.41117	18.3805	3.645	114.9	0	0	321.165	18.9563	32.54
62	2022-06-11 03:18:00	166.028	139.034	140.5	29.6	76.3889	34.4843	24	3.9362	18.8462	4.15	114.9	0	0	54.0925	12.1265	32.54
63	2022-06-11 03:21:00	164.819	144	139.3	22	62.5	18.17	28	5.24435	18.8462	4.15	114.815	0	0	23.0853	14.6848	32.54
64	2022-06-11 03:21:00	169.433	134.809	137.15	36.3	69.4444	14.182	40	10.5709	18.8462	4.15	114.9	0	0	59.2692	21.0864	32.54
65	2022-06-11 03:22:00	163.903	117.322	118.55	26.1	86.8056	5.21	45	8.4782	18.8462	4.15	114.729	0	0	51.9495	18.9794	32.54
66	2022-06-11 03:24:00	158.558	123.429	127.75	30.1	60.7638	9.959	19	4.22793	18.8053	4.185	114.029	0	0	31.9721	12.7459	32.54
67	2022-06-11 03:28:00	184.449	126.72	132.5	27.6	71.1805	30.8085	13	47.2427	18.7854	3.701	114.65	0	0	57.4814	36.0399	32.54
68	2022-06-11 03:30:00	161.564	123.263	126	23.6	86.8055	22.0695	17	4.453	18.7854	3.701	114.278	0	0	40.6316	13.2002	32.54
69	2022-06-11 03:34:00	171.388	130.909	131.9	29	62.5	22.7986	13	4.71714	18.606	3.658	114.422	0	0	80.4032	13.7278	32.54
70	2022-06-11 03:37:00	169.419	134.809	130.34	28.08	72.9167	12.85	20	3.90598	18.606	3.658	114.08	0	0	32.0441	12.0424	32.54
71	2022-07-04 21:09:00	180.408	126.439	130.65	31.3	57.2916	28.577	11	42.4652	21.0618	6.542	117.484	0	0	123.623	34.9126	32.12
72	2022-04-24 02:17:00	158.564	128	129.15	35.1	53.8195	14.535	17	6.92464	15.0435	2.655	117.484	0	1	41.2	17.1533	32.77
73	2022-04-24 13:54:00	175.59	137.739	137.15	37.3	71.1806	13.285	17	25.2706	14.0245	9.439	120.509	1	1	134.999	29.3309	32.77
74	2022-04-24 17:31:00	180.372	144	138.2	19.2	83.3334	54.3015	7	44.4678	15.0148	4.711	116.728	1	0	95.4269	35.1897	32.77
75	2022-04-28 07:56:00	181.409	135.529	135.25	24.9	81.5973	68.357	13	17.0076	15.0869	2.664	116.728	1	0	67.2039	25.4666	32.77
76	2022-04-28 07:56:00	178.534	132.923	134.3	23.4	79.8612	81.195	7	8.80313	15.0869	2.664	116.728	1	0	4792.62	19.3306	32.77
77	2022-04-29 20:04:00	158.01	139.453	136.45	20.1	67.7079	44.4922	10	7.63402	14.7751	8.633	116.728	0	0	43.6664	18.0324	32.77
78	2022-04-30 04:47:00	157.274	134.809	138.4	19.2	76.3889	37.1145	7	7.55075	14.6715	6.393	115.728	0	0	162.333	17.9326	32.54
79	2022-06-06 12:22:00	162.52	136.678	141.2	17	90.2777	161.68	10	4.97512	17.1545	5.658	112.52	1	1	128	14.2011	32.54
80	2022-06-07 04:38:00	191.99	128	131.4	34.2	53.8195	47.454	36	55.4454	17.8779	5.416	113.029	1	0	166.611	37.8593	32.54
81	2022-06-07 05:44:00	176.193	141.785	138.1	14.4	100.695	78.185	17	14.5217	17.8311	1.861	112.448	1	0	184.461	24.0055	32.54
82	2022-06-07 12:16:00	174.774	134.809	134.45	26.3	71.1806	85.35	23	6.11102	18.3198	12.914	115.728	1	1	70.6668	16.0522	32.54
83	2022-06-08 03:26:00	170.128	146.441	142.45	30.5	86.8155	91.041	18	7.58025	17.9455	7.955	114.319	0	0	148.438	18.0239	32.54
84	2022-06-08 14:30:00	165.235	144	138.5	25.8	57.2917	35.218	32	8.67903	19.0572	2.492	117.179	1	1	17.0029	19.2562	32.54
85	2022-06-08 14:57:00	175.701	141.283	138.45	23.9	79.8611	46.79	38	11.3158	19.0868	1.993	112.476	1	0	113.577	21.7049	32.54
86	2022-06-09 00:55:00	173.847	134.809	135.1	27	74.6528	72.555	40	3.88737	17.918	1.689	113.603	0	0	202.473	12.0025	32.54
87	2022-06-09 04:19:00	185.998	141.283	137.1	17.4	81.5973	66.16	34	24.4874	18.3944	4.476	114.172	0	1	86.0418	29.0881	32.54
88	2022-06-09 04:20:00	172.823	132.923	138.25	19.9	78.125	61.505	46	7.60277	18.3944	4.476	114.207	0	1	61.0566	18.0321	32.54
89	2022-06-09 04:20:00	172.814	131.657	132.35	18.1	111.111	70.632	15	9.599	18.3944	4.476	114.204	0	1	169	20.1432	32.54
90	2022-06-09 16:10:00	165.774	131.657	130.45	35.7	52.0834	24.724	18	12.5676	19.0658	5.046	112.573	1	1	280.666	22.6766	32.54
91	2022-06-10 04:25:00	168.324	139.355	140.4	16.2	97.2226	66.0285	26	8.70784	19.1558	3.117	113.73	1	0	83.4998	19.2788	32.54
92	2022-06-10 18:50:00	188.333	129.6	134.8	31	62.5	15.8195	27	49.683	19.399	3.265	113.686	1	1	249.667	36.71	32.54
93	2022-06-11 01:49:00	164.424	140.8	135.25	28.1	71.1806	62.278	11	6.25366	18.4678	5.862	113.983	0	1	137.091	16.2649	32.54
94	2022-06-11 01:49:00	171.556	138.24	136.95	18.1	76.3889	66.5961	9	9.80295	18.4678	5.862	113.94	0	1	0.063472	20.3527	32.54
95	2022-06-11 04:18:00	174.533	134.809	134.55	26.3	74.6528	67.67	22	17.2817	19.6563	9.984	114.004	0	0	65.1198	25.709	32.54
96	2022-06-12 02:01:00	173.925	137.143	132.75	30.3	64.2361	33.5025	17	17.5972	18.5141	3.489	113.359	0	0	45.1819	25.8645	32.54
97	2022-06-12 02:01:00	160.878	144	137.65	23.1	65.9723	20.194	14	5.11724	18.5141	3.489	113.339	0	0	47.4614	14.4609	32.54
98	2022-06-12 04:33:00	164.861	132.923	135.7	23.4	79.8611	77.682	10	6.81595	18.928	2.321	113.922	1	0	207.143	17.0425	32.54
99	2022-06-12 04:34:00	168.584	123.429	128.2	30.2	64.2361	40.73	42	6.53882	18.928	2.321	113.755	1	0	179	16.6574	32.54
100	2022-06-12 04:35:00	169.209	148.114	143.5	25.6	52.0834	50.7105	11	6.3485	18.928	2.321	114.144	1	0	98.8462	16.419	32.54
101	2022-07-04 17:09:00	177.449	132.923	134.5	18.8	102.431	58.33	33	20.2187	21.6607	3.844	115.9	1	1	77.5002	27.2231	32.12
102	2022-07-04 17:15:00	157.405	137.143	132.55	30.7	64.2362	29.65	18	7.5269	21.5748	4.326	116.728	1	1	82.1669	17.9567	32.12
103	2022-07-04 21:46:00	162.692	144	141.25	16.7	83.3333	60.5365	6	8.74152	20.8889	8.872	116.728	0	0	110.571	19.326	32.12
104	2022-07-04 23:48:00	159.847	133.953	131.1	29.6	62.5	20.1415	18	8.12959	20.8792	4.025	116.728	0	0	50.2497	18.6493	32.12
105	2022-07-04 23:55:00	163.508	138.24	140.8	18	79.8611	60.3055	11	12.4051	20.8805	2.924	116.728	0	0	58.5005	22.5742	32.12
106	2022-07-05 00:42:00	159.937	123.429	125.5	31.6	65.9722	33.625	12	8.4369	20.8779	2.151	116.728	0	0	48.9172	18.9732	32.12
107	2022-07-05 00:46:00	167.443	132.923	132.75	19.5	107.639	71.65	7	9.10115	20.2725	3.303	116.728	0	0	428.67	19.6674	32.12
108	2022-07-05 04:19:00	158.731	128	131.95	33.9	55.5556	15.186	80	7.57276	20.2885	2.842	116.728	0	0	142.749	18.0074	32.12
109	2022-07-05 04:20:00	155.616	144	138.5	26.4	55.5556	18.0775	18	5.32682	20.2885	2.842	116.728	0	0	82.144	14.8319	32.12
110	2022-07-05 04:20:00	156.126	124.541	125.55	34.3	59.0278	16.967	11	7.48688	20.2885	2.842	116.728	0	0	22.5789	17.886	32.12
111	2022-07-05 04:24:00	173.516	133.953	132.2	30.4	65.9723	20.376	33	33.3049	20.3183	4.828	116.728	0	0	55.0004	32.2898	32.12
112	2022-07-05 04:31:00	173.646	134.809	133.65	26.9	74.6528	102.513	19	31.1472	20.3132	6.049	116.728	1	0	74.001	31.5852	32.12
113	2022-07-05 04:33:00	152.716	137.739	132.2	27.6	69.4445	21.8675	12	6.25633	20.3649	5.499	116.728	1	0	29.0832	16.2689	32.12
114	2022-07-05 08:30:00	157.193	134.809	139.5	18.2	72.9167	81.945	41	4.20544	20.7409	8.476	115.9	1	1	67.6925	12.7119	32.12
115	2022-07-05 23:03:00	158.749	144	141.35	20.9	59.0278	46.9785	13	8.00219	21.387	1.895	116.728	0	0	107.798	18.5266	32.12
116	2022-07-06 00:33:00	169.239	129.6	130.4	31	59.0278	50.849	14	14.3744	21.3589	2.968	116.728	0	0	27.6001	23.9486	32.12
117	2022-07-06 13:46:00	162.952	144	139.45	21.3	60.7639	18.9735	28	11.6616	23.9825	7.387	115.9	1	1	97.4987	22.0182	32.12
118	2022-07-07 06:12:00	167.709	132.923	135.55	19.1	97.2223	50.495	15	6.25903	23.4009	4.447	115.9	1	1	1957.97	16.2814	32.12
119	2022-07-07 22:07:00	157.881	140.8	137.5	21.2	65.9722	24.6225	10	4.78386	22.0656	2.495	117.484	0	1	52.1251	13.8671	32.12
120	2022-07-08 16:31:00	153.565	126	128.35	30.3	60.7639	80.345	22	3.93846	25.0057	3.828	115.9	1	1	309.975	12.1261	32.12
121	2022-07-08 16:31:00	150.447	134.809	128.05	28.1	67.7084	26.42	8	6.91763	25.0057	3.828	115.9	1	1	26.8889	17.1801	32.12
122	2022-07-09 02:18:00	154.733	124.541	127.35	35.1	50.3472	25.067	20	6.30749	24.5321	6.65	116.728	0	1	36.3333	16.3525	32.12
123	2022-07-09 05:01:00	158.089	137.143	132.7	30.4	60.7638	25.4045	17	8.19919	23.9959	6.448	115.9	1	1	97.3999	18.7475	32.12
124	2022-07-09 05:02:00	153.916	137.143	141.3	16	98.9584	52.9835	19	2.55578	23.9959	6.448	115.9	1	1	77.1541	8.29924	32.12
125	2022-07-09 05:06:00	165.503	144	139.2	19.2	71.1805	28.506	14	10.313	24.0832	1.858	115.9	1	1	99.5554	20.866	32.12
126	2022-07-09 05:35:00	175.977	141.283	144.2	15.8	76.3889	97.623	7	23.1523	24.4684	1.895	115.9	1	1	304.501	28.6728	32.12
127	2022-07-09 05:41:00	172.151	132.923	134.25	18.9	93.7503	73.305	37	13.0884	24.4285	1.766	115.9	1	1	249.163	23.0675	32.12
128	2022-07-09 12:43:00	157.491	137.143	134.45	21.1	62.5	26.4065	15	6.63622	25.3206	10.22	115.9	1	1	94.6654	16.8133	32.12
129	2022-07-09 13:09:00	159.926	141.061	136.9	18.2	74.6528	77.414	16	6.60668	25.6692	3.507	115.9	1	1	188.754	16.7762	32.12
130	2022-07-09 13:18:00	163.616	141.061	137.8	18.2	72.9167	74.9825	15	6.32913	25.6681	4.975	115.9	1	1	120.7	16.3904	32.12
131	2022-07-09 16:04:00	163.733	138.24	139	17.4	116.319	46.658	27	5.94261	25.5785	2.041	115.885	1	1	1306.03	15.8231	32.12
132	2022-07-10 04:47:00	164.457	139.034	135.3	21.6	93.75	84.4745	20	9.18026	25.5519	2.237	115.9	1	1	149.996	19.7807	32.12
133	2022-07-10 10:35:00	170.547	128	130.9	22.2	85.0695	70.1135	8	8.37187	22.8861	4.466	115.9	1	1	334.158	18.9132	32.12
134	2022-08-08 19:27:00	158.546	132	136	28.4	65.9722	30.89	29	2.83254	27.5135	4.315	114.976	0	0	734.991	9.20846	31.65
135	2022-08-09 05:01:00	137.21	128	130.55	35.3	53.8195	52.985	22	7.22837	27.4179	3.847	114.957	1	1	6.85694	17.5945	31.65
136	2022-08-09 10:04:00	158.26	139.034	135.05	17.1	86.8055	99.48	30	4.02586	20.9139	2.336	117.128	1	1	497.501	12.3126	31.65
