# Supplementary material for: Variations in echolocation click characteristics of finless porpoise in response to day/night and absence/presence of vessel noise
Source: PLoS One. 2023 Aug 4;18(8):e0288513. doi: 10.1371/journal.pone.0288513 (PMC10403093; doi:10.1371/journal.pone.0288513)
Supplement: S2 Dataset — (XLSX) [file pone.0288513.s002.xlsx]

## Sheet: StM_click and click train param
Number	Date	ASL	Peak frequency	Center frequency	BW_3dB	click duration	ICI	Number of clicks per train	range	water temperature	synthetic flow velocity	noise level	Day(1) or Night (0)	vessel noise (presence:1; absence:0)	SNR	TL	Salinity
1	2021-06-16 10:13:00	176.177	140.702	133.589	23.4	71.1808	62.468	11	15.31	22.845	37.31	122.135	1	1	25.8064	24.416	29.52
2	2021-06-17 01:44:00	181.697	144	133.835	25.7	53.8195	30.4575	18	28.92	21.228	37.09	118.982	0	0	32.5596	30.5674	29.5
3	2021-06-17 01:53:00	180.348	139.355	136.842	22.4	53.8194	28.2385	6	16.58	21.954	28.43	118.982	0	1	24.4207	25.1859	29.5
4	2021-06-17 02:17:00	164.053	131.368	130.855	21.6	65.9723	27.4098	10	6.26	22.146	43.03	120.005	0	1	21.5896	16.2163	29.5
5	2021-06-17 02:26:00	170.315	144	139.715	14.4	76.3889	46.47	30	8.72	22.161	33.5	119.509	0	1	29.7087	19.2388	29.5
6	2021-06-17 12:40:00	164.181	136.678	135.432	11.3	81.5972	41.8995	8	11.37	24.515	55.87	120.005	1	1	23.8274	21.1152	29.44
7	2021-07-03 02:10:00	183.171	141.283	128.014	27.5	53.8195	26.8915	13	25.95	23.728	41.57	118.982	0	0	22.0543	29.4438	29.75
8	2021-07-03 02:28:00	183.704	146.028	134.045	25.5	57.2917	57.1265	8	27.96	23.834	43.97	118.422	0	0	31.7092	30.2571	29.75
9	2021-07-03 02:30:00	182.736	142.13	132.597	28.3	59.0278	29.9905	30	21	23.834	43.97	118.422	0	0	33.3339	27.4267	29.74
10	2021-07-03 14:27:00	168.463	126	129.491	29	53.8195	22.704	24	14.62	23.145	25.26	119.509	1	1	27.2609	23.9419	28.74
11	2021-07-03 21:44:00	184.574	136.678	137.312	17.8	74.6528	31.849	15	36.12	23.212	13.5	118.422	1	1	28.5121	32.3861	19.93
12	2021-07-04 17:05:00	182.644	133.953	130.315	18.7	65.9723	24.751	28	22.94	24.78	27.37	123.843	1	1	29.0521	27.7114	12.92
13	2021-07-04 18:13:00	195.642	136.678	132.809	17.6	72.9167	52.56	25	35.94	24.485	33.61	123.199	1	1	22.7139	31.9595	13.74
14	2021-07-04 18:17:00	176.347	132.197	130.996	23	69.4445	29.751	12	12.5	24.485	33.61	123.527	1	1	20.31	22.2276	13.74
15	2021-08-26 23:43:00	178.441	136.421	130.733	20.9	55.5556	47.232	83	59.22	27.55	59.53	115.728	0	0	36.9234	37.5654	23.05
16	2021-08-26 23:56:00	170.956	133.953	133.564	17.5	67.7084	41.3035	13	15.17	28.527	58.46	115.728	0	0	26.2047	24.1736	23.05
17	2021-08-27 23:32:00	181.151	133.953	135.464	16	69.4445	28.5465	7	30.08	27.954	47.61	116.484	0	0	30.3435	30.7996	25.44
18	2021-08-27 23:40:00	174.85	129.6	134.912	19.1	64.2361	37.5945	24	14.38	27.436	52.47	117.179	0	1	33.0725	23.7441	25.44
19	2021-08-27 23:46:00	182.747	137.143	134.549	14.7	67.7083	40.249	18	22.02	26.648	52.92	116.484	0	1	29.9929	27.7596	25.44
20	2021-08-27 23:46:00	183.253	133.953	135.532	20	62.5	17.8699	16	22.02	26.648	52.92	116.484	0	1	30.8421	27.7687	25.44
21	2021-08-27 23:46:00	171.024	137.739	133.864	17.5	69.4445	35.493	9	22.02	26.648	52.92	116.484	0	1	38.4081	27.7532	25.44
22	2021-08-28 21:14:00	175.209	137.739	126.494	28.6	50.3473	39.495	137	18.02	25.811	19.46	117.179	0	0	31.9269	25.8223	26.47
23	2021-08-28 21:53:00	187.47	131.657	135.918	21.7	52.0834	30.868	21	23.94	26.137	9.99	116.484	0	1	35.673	28.6178	26.47
24	2021-08-28 22:01:00	184.692	129.439	132.268	21.4	57.2917	45.77	27	17.65	25.957	22.39	116.484	0	1	35.3448	25.671	26.47
25	2021-08-28 22:18:00	172.01	132.923	137.268	20.5	59.0278	36.508	88	16.56	26.028	41.43	116.484	0	0	44.8872	25.1072	26.47
26	2021-08-28 22:19:00	179.924	144	134.99	22.3	59.0273	38.446	69	22.37	26.028	41.43	116.484	0	0	30.9482	27.9522	26.47
27	2021-08-28 22:20:00	187.334	144	134.744	22.2	53.8195	41.5345	9	28.62	26.028	41.43	116.484	0	0	30.1142	30.3572	26.47
28	2021-08-28 22:20:00	185.753	140.108	133.965	21.6	59.0278	33.8595	17	28.62	26.028	41.43	116.484	0	0	38.3491	30.3476	26.47
29	2021-08-28 22:20:00	186.319	135.529	136.049	18.1	52.0834	53.888	17	28.62	26.028	41.43	116.484	0	0	34.3295	30.3732	26.47
30	2021-08-28 22:23:00	185.897	131.657	132.327	17	53.8195	43.453	23	29.61	26.392	39.34	116.484	0	1	34.3866	30.6616	26.47
31	2021-08-28 22:26:00	186.323	131.657	132.641	14.9	55.5556	58.211	23	19.83	26.392	39.34	116.484	0	1	30.0146	26.7748	26.47
32	2021-08-28 22:37:00	179.312	140.488	134.097	20.8	59.0278	36.65	8	16	27.654	44.06	116.484	0	0	37.9324	24.7551	26.47
33	2021-08-28 22:37:00	193.649	131.657	137.268	21.8	57.2917	45.28	24	43.29	27.654	44.06	116.484	0	0	35.1432	34.6091	26.47
34	2021-08-28 23:04:00	184.52	140.108	132.08	22.3	59.0278	45.513	10	28.06	25.356	42.46	116.484	0	1	35.0797	30.1329	26.47
35	2021-08-28 23:04:00	181.491	140.108	130.896	23	60.7639	33.5845	29	28.06	25.356	42.46	116.484	0	1	37.3314	30.1188	26.47
36	2021-08-28 23:04:00	186.078	128	132.421	23.7	53.8195	37.21	83	28.06	25.356	42.46	116.484	0	1	33.1563	30.1369	26.47
37	2021-08-28 23:31:00	184.963	136.421	132.33	19.8	59.0278	36.2325	34	28.86	26.602	57.44	117.179	0	1	35.5768	30.406	26.47
38	2021-08-28 23:33:00	184.329	137.143	134.125	17.2	64.2362	30.3429	7	33.38	26.142	50.01	117.179	0	1	38.8402	31.8874	26.47
39	2021-08-28 23:36:00	192.947	140.488	132.523	21.3	57.2917	26.295	9	22.02	26.142	50.01	116.484	0	1	37.4801	27.7763	26.47
40	2021-08-28 23:36:00	181.952	132.923	134.572	17.3	60.7639	34.6242	50	22.02	26.142	50.01	116.484	0	1	47.1376	27.7958	26.47
41	2021-08-29 00:05:00	173.105	136.421	133.276	17.1	57.2917	39.828	10	9.39	28.38	52.92	116.484	0	0	35.08	19.8421	26.47
42	2021-08-29 00:05:00	172.613	137.143	132.061	20.3	60.7639	37.455	11	9.39	28.38	52.92	116.484	0	0	32.9656	19.8369	26.47
43	2021-08-29 00:50:00	175.639	129.6	134.398	20.8	55.5556	40.0095	7	25.71	28.34	59.86	116.484	0	0	41.3367	29.2778	26.41
44	2021-08-29 21:53:00	182.172	136.421	128.897	22.8	59.0278	33.652	9	24.07	26.659	9.89	116.484	0	1	25.783	28.6162	27.14
45	2021-08-29 21:55:00	176.638	131.657	132.575	17.1	55.5556	38.165	23	17.71	26.659	9.89	117.179	0	1	36.4998	25.7196	27.14
46	2021-08-29 22:17:00	170.921	141.061	135.711	16.1	78.125	57.0745	13	12.15	26.89	14.78	116.484	0	1	36.5006	22.226	27.14
47	2021-08-29 22:18:00	179.617	130.909	134.529	20	69.4445	32.389	36	12.9	26.88	13.72	116.484	0	1	23.4356	22.7724	27.14
48	2021-08-29 22:27:00	177.297	132	134.672	17.3	67.7083	28.712	17	37.26	27.236	5.79	117.179	0	1	40.8895	33.0428	27.14
49	2021-08-29 22:30:00	186.523	140.8	135.334	18.5	65.9722	38.9045	7	15.75	26.939	11.15	116.484	0	1	21.0751	24.6355	27.14
50	2021-08-29 23:18:00	179.066	134.809	135.177	13.7	71.1806	49.022	8	21.02	26.655	16.11	115.728	0	1	50.8995	27.3735	27.14
51	2021-08-31 00:01:00	165.887	137.143	132.799	21.9	60.7639	37.4255	11	8.94	27.716	35.67	115.728	0	0	41.0808	19.4059	27.14
52	2021-08-31 00:08:00	183.737	131.657	133.802	16.3	57.2917	42.505	44	25.27	27.936	40.16	115.728	0	0	28.6346	29.1334	27.14
53	2021-08-31 00:10:00	197.165	136.421	130.842	24.2	59.0278	33.1085	33	18.4	27.936	40.16	115.728	0	0	38.4173	26.0587	27.14
54	2021-08-31 00:24:00	176.782	136.421	131.879	18.4	59.0278	30.013	16	16.29	27.783	38.26	117.823	0	1	53.4511	24.922	27.14
55	2021-08-31 00:26:00	181.853	129.6	134.768	20.3	65.9722	39.2485	8	23.43	27.783	38.26	117.823	0	1	38.969	28.4097	27.14
56	2021-09-14 00:22:00	171.512	129.6	134.957	23.1	55.5556	23.7935	8	9.81	25.225	26.66	115.728	0	0	34.381	20.2839	28.47
57	2021-09-14 00:22:00	190.25	140.488	132.72	22.6	59.0278	76.705	12	9.81	25.225	26.66	114.9	0	0	40.7247	20.2741	28.47
58	2021-09-14 00:25:00	180.66	137.143	136.099	25.6	52.0833	32.3	47	12.19	25.394	9.48	114.9	0	0	56.8806	22.286	28.47
59	2021-09-15 02:37:00	174.089	133.953	133.307	16.1	62.5	39.797	9	17.64	25.366	32.99	120.475	0	0	39.1977	25.6916	27.1
60	2021-09-15 13:16:00	178.434	122.553	126.902	17.4	72.9167	39.38	40	24.42	25.106	7.46	123.199	1	0	35.5582	28.7425	27.1
61	2021-09-16 19:40:00	177.415	139.034	129.655	23.8	48.875	43.835	13	15.11	25.282	4.47	115.728	0	0	33.1619	24.2448	28.55
62	2021-09-17 18:24:00	179.391	129.6	126.031	22.9	60.7639	34.547	18	13.72	24.914	0.64	117.823	0	0	33.9748	23.3239	28.53
63	2021-09-17 18:29:00	165.934	120	119.873	16.3	60.7639	33.5495	10	12.44	24.915	8.44	119.509	0	0	32.9379	22.3846	28.53
64	2021-09-17 18:30:00	182.724	131.657	123.922	22.9	53.8195	10.4925	27	47.77	24.915	8.44	118.982	0	0	25.6854	35.5459	28.53
65	2021-09-17 18:52:00	178.601	139.636	130.383	25.4	46.875	24.8915	23	10.06	24.939	15.93	117.179	0	0	35.3459	20.4946	28.53
66	2021-09-17 18:53:00	184.961	130.065	135.625	25	45.1389	35.98	22	33.71	24.945	14.87	117.823	0	0	36.6569	32.1172	28.53
67	2021-09-17 18:58:00	183.526	139.636	132.31	22.8	52.0833	30.6805	7	30.56	24.962	13.09	117.823	0	1	34.419	31.074	28.53
68	2021-09-17 19:10:00	168.797	123.429	128.048	27.8	41.6667	27.048	8	13.54	25.005	21.96	119.509	0	1	40.992	23.2138	28.53
69	2021-09-17 19:26:00	160.302	124.541	127.002	25.7	53.8195	29.3705	23	8.92	25.009	37.7	115.728	0	0	28.0254	19.3861	28.53
70	2021-09-17 21:11:00	180.018	128	127.125	33.9	53.8195	19.35	11	15.96	25.005	34.02	116.484	0	1	44.6261	24.7393	28.53
71	2021-09-18 03:56:00	175.146	123.429	127.021	18.3	62.5	25.95	23	14.12	24.9	2.38	114.9	0	0	33.1622	23.589	28.13
72	2021-09-18 20:13:00	172.421	131.657	128.085	23	52.0834	38.49	31	18.66	25.196	58.89	116.484	0	0	31.5455	26.1811	27.06
73	2021-09-18 23:18:00	185.077	130.415	133.637	15.1	81.5973	56.596	8	17.93	25.181	7.14	117.179	0	0	38.1184	25.8458	26.99
74	2021-09-19 06:44:00	183.033	134.809	133.463	17.5	74.6528	50.415	29	34.9	24.918	53.92	117.179	1	0	31.7222	32.3995	27.73
75	2022-03-21 10:40:40	168.356	138.667	141	19.2	79.8612	57.459	10	6.94939	11.5915	42.436	114.637	1	1	34.613	17.1328	32.22
76	2022-03-21 18:16:16	171.225	130.909	131.65	28.3	69.4445	38.416	16	13.2001	11.8919	54.174	116.484	1	1	61.1201	22.9516	32.2
77	2022-03-21 18:27:42	181.641	136.145	139.3	30	83.3334	14.367	13	10.3955	11.8709	48.147	122.504	1	1	210.098	20.7745	32.2
78	2022/03/22 01:24:37	186.047	134.809	136.45	27.3	67.7084	28.64	38	58.3493	11.7532	21.1	115.728	0	1	170.334	37.7448	32.12
79	2022/03/22 01:31:58	191.515	137.143	141.5	28.2	93.7496	23.999	29	54.9888	11.7572	11.324	116.484	0	1	96.6249	37.1192	32.12
80	2022/03/22 01:32:35	182.028	134.809	139.35	23.7	62.5	20.8505	12	34.592	11.7572	11.324	117.179	0	1	49.2975	32.2168	32.12
81	2022/03/22 01:38:26	177.116	126	123.15	30.5	76.3888	11.1945	14	25.9402	11.7425	19.88	116.484	0	1	38.1315	29.3033	32.12
82	2022/03/22 01:38:28	173.494	144	138.1	25.6	55.5555	6.7395	18	22.3638	11.7425	19.88	123.843	0	1	65.5298	27.9649	32.12
83	2022/03/22 01:38:29	184.066	126.439	128.25	30.9	62.5	4.85	30	38.9974	11.7425	19.88	116.484	0	1	63.1565	33.364	32.12
84	2022-03-22 01:38:29	171.551	131.657	131.2	36.2	53.8195	5.5	22	23.9616	11.7425	19.88	116.484	0	1	75.5453	28.5681	32.12
85	2022-03-22 01:38:29	176.108	128	127.25	34.9	55.5556	7.665	32	27.5136	11.7425	19.88	116.484	0	1	48.24	29.8901	32.12
86	2022/03/22 01:43:41	187.998	144	141.5	22.2	64.2361	48.333	7	58.4354	11.7518	19.837	117.179	0	1	23.3457	37.8729	32.02
87	2022/03/22 01:45:32	172.342	129.306	138.5	29.6	69.4445	39.6835	9	12.6624	11.7518	19.837	119.509	0	1	90.8998	22.5589	32.02
88	2022/03/22 01:45:47	183.76	136.421	137.95	33.7	55.5556	42.012	6	33.6742	11.7518	19.837	119.509	0	1	208.638	31.9535	32.02
89	2022/03/22 04:23:10	168.01	125.217	130.65	28.5	67.7084	27.75	17	7.45309	11.776	43.431	116.484	0	1	60.0935	17.7396	32.1
90	2022/03/22 10:10:56	182.687	134.809	136.1	27.4	74.6528	143.52	30	16.5433	11.5726	56.382	118.422	1	1	498.663	25.0549	32.08
91	2022-03-22 10:12:14	178.467	134.4	137.2	21.4	89.1541	33.9895	43	25.2639	11.5726	56.382	117.179	1	1	32.7358	29.0899	32.08
92	2022/03/22 10:12:33	165.184	137.455	142.65	19.9	98.9587	79.211	13	3.81561	11.5726	56.382	116.484	1	1	125.227	11.7909	32.08
93	2022/03/22 17:47:12	167.932	139.636	132.1	39.8	52.0834	13.104	18	6.42923	11.7276	53.001	116.484	1	1	47.1064	16.4372	32.15
94	2022/03/22 18:44:50	170.206	139.636	139.5	51.2	48.6111	15.9975	23	5.67892	11.6896	43.368	124.148	0	1	21.0901	15.3267	32.09
95	2022/03/22 19:32:40	182.81	140.488	139.95	23.1	65.9722	9.435	18	7.77007	11.6928	43.461	123.527	0	1	246.121	18.1402	32.09
96	2022/03/23 00:12:34	174.228	134.809	129.8	22	64.2361	35.255	9	18.6964	11.5784	38.352	116.484	0	0	25.5862	26.2084	32.17
97	2022/03/23 00:14:41	167.46	130.909	136.15	22.9	59.0278	37.293	17	9.9851	11.6211	41.858	114.858	0	0	47.4998	20.3917	32.17
98	2022/03/21 17:13:59	183.38	140.8	137.8	19.8	71.1806	53.978	24	22.2058	11.7352	52.274	117.179	1	1	20.6471	27.8831	32.21
99	2022/03/23 02:16:53	176.062	139.034	141.9	30.2	67.7084	45.165	13	8.35943	11.6334	12.002	114.123	0	0	860.399	18.7979	32.19
100	2022/03/23 02:16:55	174.595	128	135.65	35.5	57.2917	33.2995	8	17.6277	11.6334	12.002	114.124	0	0	75.2378	25.627	32.19
101	2022/03/23 09:39:21	175.496	140.8	138.55	21.7	64.2361	73.6265	24	5.27225	11.7616	34.023	116.484	1	1	122.358	14.6664	32.18
102	2022/03/23 09:40:30	191.442	137.739	137.85	36.1	65.9722	101.862	21	27.0627	11.7616	34.023	118.422	1	1	339.429	29.7916	32.18
103	2022/03/23 09:44:15	181.625	130.065	130.4	40.6	45.1389	17.0875	10	37.4149	11.7928	35.011	122.135	1	1	29.5371	32.9786	32.18
104	2022/03/23 09:54:19	173.185	147.349	143.5	19.6	67.7084	36.529	25	18.3162	11.7992	40.8	115.728	1	0	74.2773	26.0709	32.21
105	2022/03/23 11:09:45	159.703	135.529	142.25	27.9	53.8195	39.2285	7	4.13674	11.6507	40.062	117.823	1	1	135	12.5055	32.2
106	2022/03/23 11:20:42	166.072	134.809	131.4	36	74.6528	89.465	10	8.35445	11.6668	38.167	120.005	1	1	90.9335	18.7852	32.2
107	2022/03/23 11:20:58	157.973	130.415	127.05	25.9	78.125	60.7753	9	4.15807	11.6668	38.167	120.005	1	1	50.0451	12.5462	32.2
108	2022-03-23 11:31:00	167.472	129.306	130.15	25.5	76.3889	58.4455	6	3.95841	11.6592	47.997	118.422	1	1	47.3426	12.1097	32.21
109	2022-03-23 16:24:00	183.785	131.657	134	37.2	52.0834	47.775	7	10.6793	11.7127	30.789	120.475	1	1	52.7013	21.007	32.19
110	2022-03-23 17:03:00	166.007	140.8	136.9	19.6	65.9723	45.093	40	6.93168	11.6771	38.219	120.005	1	1	82.05	17.1137	32.18
111	2022-03-23 17:09:00	180.279	128	128.5	34.4	50.3472	35.105	7	19.3258	11.671	40.467	117.823	1	1	41.1715	26.4942	32.18
112	2022-03-23 17:09:00	187.256	144	139.8	25.2	50.3472	59.81	7	27.316	11.671	40.467	118.422	1	1	111.256	29.9169	32.18
113	2022-03-23 17:39:00	184.19	140.488	140.75	18.9	67.7083	12.585	92	33.0569	11.6548	37.833	114.536	1	0	223.182	31.7982	32.19
114	2022-03-23 17:45:00	177.157	134.809	135.4	26.4	69.4444	51.775	17	15.9408	11.6589	34.48	120.921	1	1	51.4585	24.7116	32.19
115	2022-03-23 17:50:00	166.988	123.429	130.3	31.2	65.9722	40.31	12	4.86577	11.6618	32.041	117.823	1	1	56.3831	13.9319	32.19
116	2023-03-24 00:12:00	152.159	140.488	139.8	18.2	64.2361	40.0865	19	2.08613	11.7084	35.747	115.728	0	0	126	6.47581	32.03
117	2022-03-25 00:51:00	180.03	144	139.4	27.8	45.1389	50.515	63	12.3529	11.9016	19.801	114.194	0	1	89.9597	22.3787	32.29
118	2022-03-25 02:30:00	195.017	128	135.7	35.4	53.8195	41.115	22	46.6569	11.9131	18.507	113.791	0	0	181.711	33.6431	32.32
119	2022-03-25 20:41:00	165.803	126	131.1	38.4	50.3572	53.4355	27	6.60401	11.918	16.861	117.823	0	1	20.1071	16.6593	32.28
120	2022-03-25 22:15:00	177.489	128	133.55	32.5	55.5556	18.095	15	4.45054	12.0099	23.13	114.9	0	1	323.866	13.1483	32.28
121	2022-03-25 22:16:00	157.925	128	128.25	23.1	57.2917	18.0465	9	6.47164	12.0099	23.13	115.728	0	1	43.5	16.4821	32.28
122	2022-03-25 22:18:00	174.819	128	130	35.2	50.3473	117.525	19	12.7336	11.9966	21.617	114.826	0	1	47.11	22.6139	32.28
123	2022-03-26 00:02:00	162.387	140.108	135.8	36.4	55.5556	15.6325	7	7.5997	12.056	25.74	114.658	0	0	65.5325	17.9453	32.28
124	2022-03-26 01:27:00	179.339	141.785	139.55	26.7	104.167	57.1995	13	28.3354	12.0091	4.178	114.081	0	0	50.6667	30.2831	32.27
125	2022-03-26 07:21:00	171.699	132	135.4	24.4	76.3889	39.5705	18	6.60017	11.988	11.373	113.812	1	0	81.1708	16.6641	32.26
126	2022-04-18 07:26:00	176.017	148.114	139.4	29	53.8195	52.195	7	39.2469	15.7049	31.085	116.484	1	0	28.1111	33.8207	31.54
127	2022-04-18 07:34:00	166.438	140.488	139.35	31.1	42.5	47.425	11	5.79793	15.7296	46.532	115.728	1	0	68.9	15.5403	31.51
128	2022-04-18 09:15:00	166.681	141.283	144.75	17.1	83.3334	95.16	9	3.81976	15.7617	51.656	118.982	1	1	32.9394	11.8226	31.47
129	2022-04-18 10:47:00	160.117	128	132.7	35	52.0833	33.855	17	5.38491	15.7616	32.123	117.823	1	1	63.5294	14.8576	31.32
130	2022-05-24 18:31:00	155.397	144	139.2	22.8	62.5	9.7715	24	3.40514	19.877	4.274	121.748	1	1	68.4612	10.8187	30.82
131	2022-05-25 15:52:00	171.089	136.421	130.5	33.2	55.5556	41.83	7	16.4143	20.8506	16.657	123.199	1	1	31.6667	25.1157	30.82
132	2022-05-25 15:52:00	192.824	126.439	134.1	30.8	64.2361	71.285	9	51.9145	20.8506	16.657	119.509	1	1	73.3913	36.6653	30.88
133	2022-05-25 16:01:00	171.67	144	139.2	23.6	57.2916	77.1285	11	7.49372	20.8222	12.759	117.179	1	1	43.4999	24.3575	30.88
134	2022-04-18 23:22:00	165.089	147.692	143.9	24.2	55.5555	42.8505	7	15.1577	15.7249	47.871	114.593	0	0	57.0002	15.2255	31.3
135	2022-05-16 21:35:00	159.52	134.4	132.2	43.2	41.6666	25.93	25	5.43848	17.9822	46.562	117.179	0	1	268.375	15.6246	29.6
136	2022-05-18 14:48:00	162.49	132.923	139.85	31.3	60.7639	29.1115	22	20.8791	17.8539	52.657	120.005	1	1	29.1776	14.2791	29.6
137	2022-05-18 22:22:00	168.569	129.6	129.05	32.5	62.5	23.953	7	5.869	17.8794	46.824	117.179	0	1	30.7668	18.1593	29.33
138	2022-05-18 22:23:00	175.048	132.923	131.7	50	39.9306	31.2225	7	5.04414	17.8996	44.309	117.823	0	1	52.3103	20.1211	29.33
139	2022-05-18 23:36:00	165.394	139.034	135.65	60.1	39.9306	31.704	26	7.75979	17.892	40.018	119.509	0	1	46.9088	16.5534	29.65
140	2022-05-19 03:03:00	178.216	136.421	142.25	45.5	57.2917	25.597	10	9.64018	17.8813	29.017	120.475	0	1	99.6066	13.5107	29.46
141	2022-05-19 03:05:00	153.459	130.065	130.55	41.5	45.1389	16.3055	16	6.50907	17.8813	29.017	122.859	0	1	31.9804	9.15995	29.46
142	2022-06-13 21:20:00	169.858	139.636	133.05	30.1	50.3472	30.799	6	6.26147	21.4193	33.016	117.128	0	1	32.9744	18.1426	32
143	2022-06-13 22:37:00	169.289	126	135.15	41.3	46.875	41.916	9	22.0248	21.1851	20.516	119.223	0	1	79.8529	19.5086	32
144	2022-06-13 22:39:00	164.625	139.034	140.45	57.7	38.1945	40.528	21	4.60761	21.1417	17.496	117.884	0	0	82.1336	14.9625	32
145	2022-06-14 08:28:00	171.111	133.953	135.45	30.9	67.7084	44.8395	14	7.72278	20.8977	60.157	117.884	1	0	644.331	23.147	32
146	2022-06-14 19:39:00	165.44	130.065	130.45	39.9	48.6111	22.6335	33	8.9884	20.6368	36.424	117.884	0	1	77.3501	17.4275	32
147	2022-06-14 19:41:00	176.246	121.263	128.5	33.8	52.0833	38.1605	9	5.44463	20.6368	36.424	117.884	0	0	69.3636	26.5041	32
148	2022-06-14 19:43:00	162.695	136.421	134.95	35.3	62.5	38.612	9	4.01282	20.6713	37.551	117.884	0	0	32.409	13.4643	32
149	2022-06-14 19:48:00	159.374	134.4	132.05	42.3	43.4028	27.132	6	13.3033	20.6654	42.55	117.884	0	0	313.75	9.96581	32
150	2022-06-14 19:51:00	169.694	128	131.1	33.4	53.8195	31.283	8	7.15118	20.6654	42.55	117.884	0	1	30.7805	14.8101	32
151	2022-06-14 20:18:00	171.946	130.065	128.5	41	43.4028	28.8765	8	19.0177	20.7088	45.47	117.884	0	0	26.1017	16.1055	32
152	2022-06-14 20:24:00	160.987	135.529	132.3	37.6	53.8195	31.8015	10	4.58763	20.7146	42.762	117.884	0	0	40.3335	9.23129	32
153	2022-06-14 20:38:00	164.477	139.034	138.1	44.4	39.9306	29.4445	7	5.32873	20.7126	45.861	117.884	0	1	253.086	13.8819	32
154	2022-06-14 20:58:00	167.824	128	133.3	33.8	48.6111	27.7845	12	2.97513	20.6674	46.886	117.128	0	1	21.9318	17.8708	32
155	2022-06-14 21:04:00	166.218	122.182	128.9	38	48.6111	20.098	18	4.82206	20.6782	46.735	117.128	0	1	36.9347	16.4931	32
156	2022-06-14 21:04:00	165.304	134.4	133.45	42.3	41.6666	31	20	17.6755	20.6782	46.735	117.128	0	1	44.6354	17.487	32
157	2022-06-14 21:08:00	180.026	134.4	133.35	43.7	43.4028	34.275	7	7.38908	20.683	42.933	119.223	0	1	153.7	29.0415	32
158	2022-06-14 21:11:00	177.337	126	126.65	39.1	50.3472	27.356	12	7.51603	20.683	42.933	117.884	0	1	63.12	26.2017	32
159	2022-06-14 21:40:00	159.746	130.065	127.75	41.7	45.1389	19.213	15	6.59637	20.7424	45.257	117.128	0	0	42.9375	12.9591	32
160	2022-06-14 21:41:00	161.635	130.065	128.3	40.2	45.1389	34.5185	7	6.58491	20.7424	45.257	117.128	0	0	43.9444	14.636	32
161	2022-06-14 22:41:00	178.376	135.529	134.55	38.1	52.0834	32.4485	11	6.91052	20.7424	45.257	117.128	0	0	26.0358	24.2368	32
162	2022-06-14 23:06:00	167.338	130.065	131.45	41.1	46.875	26.23	16	7.19341	20.6911	25.392	116.3	0	0	27.4222	20.5742	32
163	2022-06-14 23:16:00	172.553	123.429	131.7	42.8	45.1389	33.3405	9	10.5127	20.6716	30.669	116.3	0	1	22.7503	26.6231	32
164	2022-06-14 23:40:00	169.76	134.4	143.4	59.8	41.6667	34.235	11	24.5711	20.6368	25.624	115.31	0	0	84.619	17.3044	32
165	2022-06-14 23:46:00	167.801	138.24	138.25	67.9	39.9306	30.5095	17	18.3114	20.6335	24.242	117.128	0	1	30.1333	13.2339	32
166	2022-06-15 11:44:00	169.321	126.439	131.8	30.4	64.2361	27.9565	43	4.34267	20.9442	38.103	119.223	1	1	109.602	17.632	32
167	2022-06-15 11:47:00	170.491	132.923	133.75	33.9	62.5	23.699	15	5.2335	20.9442	38.103	115.859	1	1	35.0935	21.3204	32
168	2022-06-15 21:24:00	173.076	124.541	131.55	34.7	53.8194	29.3855	14	15.0376	20.7728	40.141	118.579	0	1	20.7724	19.535	32
169	2022-06-15 21:36:00	162.427	122.182	131.05	37.5	52.0833	22.02	10	10.1364	20.6183	39.725	118.579	0	1	27.325	12.9955	32
170	2022-06-15 23:48:00	176.205	144	144.2	27.2	45.1389	31.672	11	19.0349	20.9504	41.262	118.579	0	1	21.1277	19.1562	32
171	2022-06-16 00:34:00	162.673	139.034	145.6	28.8	41.6667	27.1855	11	7.02821	21.0431	26.197	117.884	0	1	100.238	15.149	32
172	2022-06-16 23:36:00	181.209	123.429	131.35	42.3	45.1389	30.527	5	4.48196	20.7806	47.32	117.128	0	0	58.3478	20.5156	32
173	2022-06-17 00:17:00	162.944	134.4	128.55	42.1	43.4028	19.4185	9	7.29909	20.7302	41.622	119.223	0	1	23.5	16.7388	32
174	2022-06-17 00:32:00	170.491	124.541	130.2	34	57.2917	34.484	5	10.9826	20.7901	27.278	118.579	0	1	25.75	21.3204	32
175	2022-06-17 00:44:00	173.076	149.333	152.45	31.1	39.9306	22.499	7	8.94568	20.8252	24.699	117.884	0	1	26.2088	19.535	32
176	2022-06-17 09:13:00	162.427	129.6	134.9	31	59.0278	37.8905	10	4.35767	20.843	52.542	117.884	1	1	31.6171	12.9955	32
177	2022-07-09 03:13:00	176.205	135.529	134	24	79.8611	85.711	11	8.64184	24.6019	40.828	117.884	0	1	66.1482	19.1562	30.23
178	2022-07-09 04:10:00	162.673	132.923	139.25	25.5	62.5	19.3445	65	5.54982	25.5567	50.113	117.128	0	1	39.7668	15.149	30.02
179	2022-07-11 23:24:00	181.209	137.143	133.9	32.6	64.2361	41.385	23	10.0081	25.7067	31.033	117.128	0	0	247	20.5156	30.92
180	2022-07-13 00:49:00	162.944	139.034	134.55	42.7	41.6667	11.0325	14	6.60531	26.5361	13.984	116.3	0	0	53.9472	16.7388	30.92
